# Supplementary material for: Identification of the Genome Segments of Bluetongue Virus Type 26/Type 1 Reassortants Influencing Horizontal Transmission in a Mouse Model
Source: Viruses. 2021 Nov 2;13(11):2208. doi: 10.3390/v13112208 (PMC8620829; doi:10.3390/v13112208)
Supplement: Supplementary file 1 [file viruses-13-02208-s001.zip]

Archive with 1 entries (1 files):
- viruses-1418009-supplementary.pdf
